# Supplementary material for: Different csrA Expression Levels in C versus K-12 E. coli Strains Affect Biofilm Formation and Impact the Regulatory Mechanism Presided by the CsrB and CsrC Small RNAs
Source: Microorganisms. 2021 May 7;9(5):1010. doi: 10.3390/microorganisms9051010 (PMC8151843; doi:10.3390/microorganisms9051010)
Supplement: Supplementary file 1 [file microorganisms-09-01010-s001.zip]

Archive with 1 entries (1 files):
- microorganisms-1210396-supplementary.pdf
